# Supplementary material for: A Self-Decoupling Multimodal Sensor for Enhanced Early Warning of Lithium-Ion Battery Thermal Runaway
Source: Research (Wash D C). 2026 Feb 24;9:1120. doi: 10.34133/research.1120 (PMC12929815; doi:10.34133/research.1120)
Supplement: Supplementary 1 — Figs. S1 to S28 Tables S1 to S5 Movies S1 to S3 [file research.1120.f1.zip]

Archive with 40 entries (40 files):
- aeb8970_Supplementary Movie_mov1_seq1_v1.mp4
- aeb8970_Supplementary Movie_mov2_seq2_v1.mp4
- aeb8970_Supplementary Movie_mov3_seq3_v1.mp4
- Fig.S1.tif
- Fig.S10.png
- Fig.S12.tif
- Fig.S13.tif
- Fig.S14.tif
- Fig.S15.tif
- Fig.S16.tif
- Fig.S17.tif
- Fig.S18.png
- Fig.S19.tif
- Fig.S2.tif
- Fig.S20.tif
- Fig.S21.png
- Fig.S22.tif
- Fig.S23.tif
- Fig.S24.png
- Fig.S24.tif
- Fig.S25.tif
- Fig.S26.tif
- Fig.S27.tif
- Fig.S28.tif
- Fig.S3.tif
- Fig.S4-2.png
- Fig.S5.tif
- Fig.S6.png
- Fig.S7.png
- Fig.S8.tif
- Fig.S9.tif
- FigS11.png
- research_supplementary_materials.docx
- research_supplementary_materials_final.docx
- research_supplementary_materials_final_R2.docx
- Table S1.png
- Table S3.png
- Table S4.png
- Table S5.png
- TableS2.png
